# Supplementary material for: Screening of SERT and p11 mRNA Levels in Airline Pilots: A Translational Approach
Source: Front Psychiatry. 2022 Mar 23;13:859768. doi: 10.3389/fpsyt.2022.859768 (PMC8983845; doi:10.3389/fpsyt.2022.859768)
Supplement: Supplementary file 2 [file Table_1.xlsx]

## Sheet: Hoja1
Supplementary Table 1
participant code	group	Age	Gender	HDRS	BDI	2-DD Ct P11	2-DDCt SERT
1008	Healthy volunteer	21	male	0	0	2.67754	4.51899
993	Healthy volunteer	23	male	0	0	0.54371	0.252788
996	Healthy volunteer	27	female	0	0	0.460384	0.122938
1009	Healthy volunteer	28	female	0	0	0.273746	1.12194
1011	Healthy volunteer	30	male	0	0	3.25106	NA
1017	Healthy volunteer	31	female	4	4	1.03592	1.33422
1002	Healthy volunteer	32	male	0	1	1.44484	1.26225
991	Healthy volunteer	33	male	0	2	1.05038	0.667112
994	Healthy volunteer	34	male	3	0	0.366252	2.13761
1024	Healthy volunteer	34	male	1	1	2.62244	0.576743
1010	Healthy volunteer	35	male	0	9	1.11027	4.58207
1619	depressed patient	19	male	25	3	0.77427	NA
1504	depressed patient	20	female	19	31	17.2785	15.8455
1607	depressed patient	20	male	25	41	18.0123	7.19004
1389	depressed patient	22	female	22	28	10.6362	16.9828
1392	depressed patient	23	female	29	37	60.5859	678.404
1507	depressed patient	23	male	15	25	11.0879	35.1633
1623	depressed patient	23	female	22	38	0.578709	0.186339
1318	depressed patient	24	female	19	28	75.6312	NA
1422	depressed patient	24	male	31	31	38.6102	176.803
1475	depressed patient	24	female	19	31	2.86972	0.793334
1531	depressed patient	24	female	15	12	0.959869	1.49071
1294	depressed patient	27	female	22	46	5.28136	5.5251
1580	depressed patient	28	male	26	32	0.72242	NA
1388	depressed patient	29	female	40	38	16.9229	243.2
1396	depressed patient	29	male	21	23	7.41738	7.81367
1421	depressed patient	29	female	22	31	6.82538	NA
1569	depressed patient	30	female	20	31	14.8348	12.9601
1521	depressed patient	31	female	30	31	3.53304	63.3819
1608	depressed patient	32	female	31	42	0.562884	NA
1470	depressed patient	36	female	24	39	10.1324	35.1633
1420	depressed patient	37	male	18	33	97.067	NA
1570	depressed patient	37	female	25	31	28.8582	33.0368
1572	depressed patient	37	male	15	14	27.4914	29.5687
1377	depressed patient	38	female	29	22	0.0656486	27.5886
1363	depressed patient	39	female	42	46	4.2898	5.96284
1537	depressed patient	40	female	20	48	6.59288	170.781
1335	depressed patient	41	female	31	33	128.081	496.62
1331	depressed patient	43	female	22	22	216.903	49.0438
1398	depressed patient	43	female	22	21	97.7422	40.9559
1383	depressed patient	44	female	17	23	1.80364	2.63171
1291	depressed patient	45	female	17	41	16.1214	167.266
1431	depressed patient	45	female	31	25	1.00063	61.6488
1430	depressed patient	47	female	31	31	19.1717	351.164
1309	depressed patient	48	female	15	31	6.92066	3.85305
1424	depressed patient	52	female	34	26	1.39562	2.85997
1503	depressed patient	53	female	19	24	8.17325	56.3366
1514	depressed patient	53	female	26	27	9.19538	38.2132
1328	depressed patient	54	female	18	33	685.451	NA
1288	depressed patient	55	female	22	20	76.6869	403.381
1154	airline pilot	18	female	1	0	15.4647	10.3102
1281	airline pilot	18	male	2	2	257.943	66.9959
1274	airline pilot	20	male	4	0	36.2751	5.48693
1275	airline pilot	20	male	2	7	2.05752	4.80988
1172	airline pilot	22	male	0	4	1938.75	3204.76
1226	airline pilot	22	male	2	0	126.317	264.294
1263	airline pilot	22	male	2	0	0.438579	0.516199
1490	airline pilot	22	male	2	0	39263.7	42230.6
1262	airline pilot	23	male	2	0	17.2785	17.3396
1277	airline pilot	25	male	2	0	0.940115	1.00417
1159	airline pilot	26	male	2	1	15.8995	2.45547
1205	airline pilot	26	male	2	0	2.65905	6.66221
1370	airline pilot	26	male	2	0	14.2304	163.824
1443	airline pilot	26	male	2	0	20.8346	62.5093
1301	airline pilot	27	male	2	0	0.500315	0.956608
1344	airline pilot	27	male	2	3	81.6233	222.244
1352	airline pilot	27	male	2	1	1.17357	3.04407
1354	airline pilot	27	male	4	2	6.77823	7.09105
1448	airline pilot	27	male	3	3	1.91974	0.714992
1227	airline pilot	28	male	0	0	505.269	742.373
1273	airline pilot	28	male	0	0	25.1225	7.29041
1358	airline pilot	29	male	3	0	690.218	9001.81
1246	airline pilot	30	male	2	0	7.94975	19.7804
1247	airline pilot	30	male	2	0	3.34246	5.1551
1280	airline pilot	30	male	2	0	75.1088	13.5104
1304	airline pilot	30	male	2	4	2.69617	15.3057
1371	airline pilot	30	male	2	0	5.94184	53.6684
1450	airline pilot	30	male	2	5	3.60727	5.44903
1357	airline pilot	31	male	2	0	139.19	NA
1444	airline pilot	31	male	2	0	16.0101	40.1131
1151	airline pilot	32	male	0	0	11.2426	32.8086
1170	airline pilot	32	male	0	0	6.19416	8.31664
1260	airline pilot	32	male	2	0	2.05752	1.83528
1347	airline pilot	32	male	2	3	109.966	858.694
1487	airline pilot	32	male	2	0	4611.14	10268.9
1186	airline pilot	33	male	0	0	10.7102	1.21926
1248	airline pilot	34	male	2	2	9.71968	12.6933
1300	airline pilot	35	male	2	0	0.67873	1.01819
1305	airline pilot	35	male	2	0	1.49579	7.81367
1485	airline pilot	36	male	3	0	5370.75	7622.24
1493	airline pilot	36	male	4	0	8724.82	4317.56
1272	airline pilot	37	male	2	1	30.7158	NA
1342	airline pilot	37	male	2	0	2505.55	19430
1369	airline pilot	37	male	2	0	2.7338	10.748
1139	airline pilot	38	male	2	1	1324.2	42820.1
1489	airline pilot	38	male	3	5	36130	11553.2
1176	airline pilot	39	male	2	0	0.732504	6.17312
1202	airline pilot	39	male	0	0	86.8774	655.295
1224	airline pilot	41	male	0	3	6.96879	14.5808
1271	airline pilot	41	male	2	0	19.0393	NA
1153	airline pilot	42	male	2	0	0.590869	0.76631
1244	airline pilot	42	male	2	0	49.898	98.0877
1250	airline pilot	42	male	2	0	3.76046	1.77276
1252	airline pilot	42	male	2	0	3.97487	13.6044
1299	airline pilot	42	male	2	1	1.39562	1.4103
1345	airline pilot	42	male	2	0	16.3465	5.60223
1225	airline pilot	43	male	2	3	3.78662	4.58207
1484	airline pilot	43	male	2	0	22395.3	4659.63
1302	airline pilot	44	male	2	0	0.510828	1.01819
1255	airline pilot	45	male	4	4	211590	652673
1179	airline pilot	46	male	0	3	36381.3	243912
1356	airline pilot	46	male	2	0	18.0123	130.328
1245	airline pilot	47	female	2	0	342.725	262.468
1249	airline pilot	48	male	3	1	8.52033	4.9451
1339	airline pilot	51	male	2	0	37.8156	92.1556
1210	airline pilot	52	male	2	0	0.323292	2.72452
1234	airline pilot	52	male	2	5	3.03334	9.8902
1223	airline pilot	53	male	2	0	714.559	7013.89
1306	airline pilot	53	male	2	0	1.63684	12.4321
1254	airline pilot	55	male	2	0	433.807	54.0417
1276	airline pilot	55	male	2	0	21.7194	40.1131
1343	airline pilot	56	male	2	0	25.1225	12.4321
1253	airline pilot	57	male	2	0	41.6692	22.2541
1351	airline pilot	57	male	0	0	5.24488	9.29207
1266	airline pilot	58	male	2	0	7.46897	2.43851
1353	airline pilot	59	male	2	3	1.30216	2.10818
1486	airline pilot	60	male	2	2	42.5447	8.08922
1203	airline pilot	61	male	4	0	12.8252	37.1683
1340	airline pilot	61	male	2	0	11.0879	79.1216
	NA: Not amplified
